# Supplementary material for: High VEGFA Expression Is Associated with Improved Progression-Free Survival after Bevacizumab Treatment in Recurrent Glioblastoma
Source: Cancers (Basel). 2023 Apr 7;15(8):2196. doi: 10.3390/cancers15082196 (PMC10136662; doi:10.3390/cancers15082196)
Supplement: Supplementary file 1 [file cancers-15-02196-s001.zip]

Archive with 1 entries (1 files):
- cancers-2264877-supplementary.pdf
